# Supplementary material for: Association Between Health Literacy and One-Year Incidence of Pre-Frailty Among Older Adults Undergoing Frailty Health Checkups
Source: Geriatrics (Basel). 2026 May 21;11(3):64. doi: 10.3390/geriatrics11030064 (PMC13214775; doi:10.3390/geriatrics11030064)
Supplement: Supplementary file 1 [file geriatrics-11-00064-s001.zip]

Archive with 1 entries (1 files):
- geriatrics-4224962-supplementary.pdf
